# Supplementary material for: Metatranscriptomic Sequencing Reveals Host Species as an Important Factor Shaping the Mosquito Virome
Source: Microbiol Spectr. 2023 Feb 14;11(2):e04655-22. doi: 10.1128/spectrum.04655-22 (PMC10101097; doi:10.1128/spectrum.04655-22)
Supplement: Supplemental file 2 — Tables S1 and S2. Download spectrum.04655-22-s0002.xlsx, XLSX file, 0.04 MB [file spectrum.04655-22-s0002.xlsx]

## Sheet: Table S1
Table S1. Host, geographic information and data output for each pool of samples
NO.	Sample ID	Location	East longitude	Northern latitude	Genus	Species	Number of mosquitoes	Lane	Library ID	Raw reads	Clean reads	Host COI reads	COI-RPM
1	1-1	G	101.011	22.0424	Aedes	Aedes aegypti	18	20201014_L01	V300070089_L01_97	153385316	153384938	1268	8.26678
2	1-2	G	101.011	22.0424	Aedes	Aedes aegypti	18	20201014_L01	V300070089_L01_98	150863634	150863258	1037	6.87377
3	2	G	101.011	22.0424	Culex	Lutzia halifaxii	10	20201014_L01	V300070089_L01_99	34777328	34777230	161	4.62947
4	3	G	101.011	22.0424	Armigeres	Armigeres subalbatus	22	20201014_L01	V300070089_L01_100	49780998	49780854	1720	34.5514
5	4-1	C	100.685	21.5863	Aedes	Aedes aegypti	20	20201014_L01	V300070089_L01_101	61521636	61521454	2429	39.4822
6	4-2	C	100.685	21.5863	Aedes	Aedes aegypti	20	20201014_L01	V300070089_L01_102	172669938	172669396	6105	35.3566
7	4-3	C	100.685	21.5863	Aedes	Aedes aegypti	20	20201014_L01	V300070089_L01_103	55751062	55750948	2442	43.8019
8	4-4	C	100.685	21.5863	Aedes	Aedes aegypti	20	20201014_L01	V300070089_L01_104	156321786	156321422	8559	54.7526
9	4-5	C	100.685	21.5863	Aedes	Aedes aegypti	20	20201014_L02	V300070089_L02_97	63547262	63546082	2071	32.5905
10	4-6	C	100.685	21.5863	Aedes	Aedes aegypti	20	20201014_L02	V300070089_L02_98	92081026	92079260	5459	59.2859
11	4-7	C	100.685	21.5863	Aedes	Aedes aegypti	22	20201014_L02	V300070089_L02_99	72492206	72490612	2660	36.6944
12	5-1	C	100.685	21.5863	Aedes	Aedes albopictus	20	20201014_L02	V300070089_L02_100	38879166	38878358	1476	37.9646
13	5-2	C	100.685	21.5863	Aedes	Aedes albopictus	20	20201014_L02	V300070089_L02_101	58853380	58852060	1287	21.8684
14	5-3	C	100.685	21.5863	Aedes	Aedes albopictus	20	20201014_L02	V300070089_L02_102	186589682	186585610	5021	26.9099
15	6	C	100.685	21.5863	Culex	Culex quinquefasciatus	7	20201014_L02	V300070089_L02_103	156211300	156208092	691	4.42359
16	7-1	B	100.657	21.5398	Aedes	Aedes aegypti	19	20201014_L02	V300070089_L02_104	182600336	182596930	8285	45.3732
17	7-2	B	100.657	21.5398	Aedes	Aedes aegypti	19	20201014_L03	V300070089_L03_97	141009180	141008362	6034	42.7918
18	7-3	B	100.657	21.5398	Aedes	Aedes aegypti	19	20201014_L03	V300070089_L03_98	74429352	74428898	6868	92.276
19	8-1	B	100.657	21.5398	Aedes	Aedes albopictus	19	20201014_L03	V300070089_L03_99	77790246	77789760	1862	23.9363
20	8-2	B	100.657	21.5398	Aedes	Aedes albopictus	19	20201014_L03	V300070089_L03_100	97069738	97069088	2503	25.7858
21	9	H	100.813	22.0133	Aedes	Aedes albopictus	8	20201014_L03	V300070089_L03_101	65565106	65564698	1132	17.2654
22	10	H	100.813	22.0133	Aedes	Aedes aegypti	4	20201014_L03	V300070089_L03_102	139716710	139715610	24705	176.823
23	11	E	100.798	21.9762	Aedes	Aedes aegypti	1	20201014_L03	V300070089_L03_103	90413552	90412916	21420	236.913
24	12-1	D	100.935	21.843	Aedes	Aedes aegypti	25	20201014_L03	V300070089_L03_104	156029672	156028820	8883	56.9318
25	12-2	D	100.935	21.843	Aedes	Aedes aegypti	26	20201014_L04	V300070089_L04_97	135047362	135047196	8808	65.2216
26	13	H	100.813	22.0133	Aedes	Aedes aegypti	21	20201014_L04	V300070089_L04_98	118510704	118510536	4041	34.0982
27	14	H	100.813	22.0133	Aedes	Aedes albopictus	4	20201014_L04	V300070089_L04_99	118719220	118719078	4457	37.5424
28	15	A	100.058	21.7025	Aedes	Aedes aegypti	22	20201014_L04	V300070089_L04_100	80199010	80198896	4041	50.3872
29	16-1	A	100.058	21.7025	Aedes	Aedes albopictus	18	20201014_L04	V300070089_L04_101	43037044	43036978	1300	30.2066
30	16-2	A	100.058	21.7025	Aedes	Aedes albopictus	18	20201014_L04	V300070089_L04_102	163248386	163248150	10113	61.9486
31	16-3	A	100.058	21.7025	Aedes	Aedes albopictus	18	20201014_L04	V300070089_L04_103	73755548	73755438	6825	92.5355
32	17-1	A	100.058	21.7025	Culex	Culex quinquefasciatus	24	20201014_L04	V300070089_L04_104	62602022	62601946	2606	41.6281
33	17-2	A	100.058	21.7025	Culex	Culex quinquefasciatus	24	20201206_L03	v300070453_L03_41	101589516	101589206	2182	21.4787
34	17-3	A	100.058	21.7025	Culex	Culex quinquefasciatus	25	20201206_L03	v300070453_L03_42	136765412	136764898	5108	37.3488
35	18	H	100.813	22.0133	Aedes	Aedes aegypti	21	20201206_L03	v300070453_L03_43	135716924	135716476	8740	64.399
36	19	H	100.813	22.0133	Culex	Culex quinquefasciatus	1	20201206_L03	v300070453_L03_44	95433684	95433252	73953	774.919
37	20	H	100.813	22.0133	Aedes	Aedes albopictus	1	20201206_L03	v300070453_L03_45	110325228	110324670	44861	406.627
38	21-1	H	100.813	22.0133	Culex	Culex quinquefasciatus	20	20201206_L03	v300070453_L03_46	72842666	72842390	3270	44.8914
39	21-2	H	100.813	22.0133	Culex	Culex quinquefasciatus	20	20201206_L03	v300070453_L03_47	106089176	106088786	143	1.34793
40	21-3	H	100.813	22.0133	Culex	Culex quinquefasciatus	20	20201206_L03	v300070453_L03_48	192424498	192423818	904	4.69796
41	21-4	H	100.813	22.0133	Culex	Culex quinquefasciatus	20	20210201_L03	v300092139_L03_57	86361660	86361222	112	1.29688
42	21-5	H	100.813	22.0133	Culex	Culex quinquefasciatus	20	20210201_L03	v300092139_L03_58	105832218	105831682	767	7.24736
43	22-1	H	100.813	22.0133	Culex	Culex quinquefasciatus	19	20210201_L03	v300092139_L03_59	98666762	98666338	2215	22.4494
44	22-2	H	100.813	22.0133	Culex	Culex quinquefasciatus	19	20210201_L03	v300092139_L03_60	95041756	95041318	10509	110.573
45	22-3	H	100.813	22.0133	Culex	Culex quinquefasciatus	19	20210201_L03	v300092139_L03_61	102011478	102011102	11543	113.154
46	22-4	H	100.813	22.0133	Culex	Culex quinquefasciatus	19	20210201_L03	v300092139_L03_62	89272446	89272088	2931	32.8322
47	22-5	H	100.813	22.0133	Culex	Culex quinquefasciatus	19	20210201_L03	v300092139_L03_63	104732886	104732382	1363	13.0141
48	22-6	H	100.813	22.0133	Culex	Culex quinquefasciatus	19	20210201_L03	v300092139_L03_64	84133176	84132786	11919	141.669
49	23-1	H	100.813	22.0133	Culex	Culex quinquefasciatus	15	20210201_L4	v300092139_L04_1	114831856	114831620	1103	9.60537
50	23-2	H	100.813	22.0133	Culex	Culex quinquefasciatus	15	20210201_L4	v300092139_L04_2	125820794	125820540	973	7.73324
51	24-1	H	100.813	22.0133	Culex	Culex quinquefasciatus	20	20210201_L4	v300092139_L04_3	105486122	105485926	6472	61.3542
52	24-2	H	100.813	22.0133	Culex	Culex quinquefasciatus	20	20210201_L4	v300092139_L04_4	105695972	105695774	3686	34.8737
53	24-3	H	100.813	22.0133	Culex	Culex quinquefasciatus	20	20210201_L4	v300092139_L04_13	69764672	69764536	2585	37.0532
54	24-4	H	100.813	22.0133	Culex	Culex quinquefasciatus	20	20210201_L4	v300092139_L04_14	71325564	71325414	2613	36.6349
55	24-5	H	100.813	22.0133	Culex	Culex quinquefasciatus	20	20210201_L4	v300092139_L04_15	54914298	54914178	2462	44.8336
56	25	F	100.796	22.0078	Aedes	Aedes albopictus	14	20210201_L4	v300092139_L04_16	118069338	118068516	2191	18.557
							991			5806617010

## Sheet: Table S2
Table S2. Presence and estimates of virus abundance across libraries.
			Abundance of virus (RPM)
		Mosquito Species	Aedes aegypti																			Aedes albopictus												Armigeres subalbatus	Culex quinquefasciatus
		Location	A	B	B	B	C	C	C	C	C	C	C	D	D	E	G	G	H	H	H	A	A	A	B	B	C	C	C	F	H	H	H	G	A	A	A	C	H	H	H	H	H	H	H	H	H	H	H
No.	Classifaction	Virus name	15	7-1	7-2	7-3	4-1	4-2	4-3	4-4	4-5	4-6	4-7	12-1	12-2	11	1-1	1-2	10	13	18	16-1	16-2	16-3	8-1	8-2	5-1	5-2	5-3	25	9	14	20	3	17-1	17-2	17-3	6	19	21-1	21-2	21-3	21-4	21-5	22-1	22-2	22-3	22-4	22-5
Double-sense RNA viruses
1	Chrysoviridae related	Shuangao chryso-like virus 1 YN2018							41.7571																													10.7419		82.3968	18.7578	48.9958	133.091	140.298	49.581	37.4783	42.2109	35.5765	23.9084
2	Partitiviridae related	Aedes partiti-like virus 1 YN2018	320.777	1455.17	1655.96	2539.24	1535.13	358.372	926.26	1309.79	1511	823.384	1002.62				776.567	467.336			641.939			45.6372
3	Partitiviridae related	*Aedes partiti-like virus 2				125.972																182.076	387.998	143.284	612.648	580.964	827.384		681.485	454.445	627.895	664.256	1769.71
4	Partitiviridae related	*Armigeres partiti-like virus 1																																57.4918
5	Partitiviridae related	Sonnbo virus YN2018																																													12.1947
6	Partitiviridae related	Verdadero virus YN2018	496.29	309.2	32.5794	65.1625	66.7407	401.043	247.027	458.132	434.7	623.125	663.244			562.836	83.5804	111.518	265.323	47.5738	163.9			56.4568
7	Reoviridae related	*Aedes reo-like virus 1						327.863		386.626	432.371	92.4838	274.871									351.325		117.605		301.103	922.139	684.922	506.963	618.247
8	Totiviridae related	Aedes aegypti toti-like virus YN2018	21.9454	8.45563	14.2686	23.3779		18.3008		7.08794		4.887	25.051		2.87307	31.8094			14.8014	3.94901
9	Totiviridae related	Aedes aegypti totivirus YN2018	70.3999	129.288	217.858	289.348	128.085		136.177	17.6943		64.3998	39.9767	39.5566		25.7262	128.291	95.636			188.687			19.1443
10	Totiviridae related	*Culex toti-like virus 1																																															81.0443
Negative-sense single-stranded RNA viruses
11	Bunyavirales	*Aedes bunya-like virus 1																				195.506	84.6685	158.768	82.2468	50.1907			22.7237	167.715	54.9378
12	Bunyavirales	Barstukas virus YN2018				15.3972																			101.041	95.622	51.3385	131.038	145.646	138.342		10.6638	111.344
13	Bunyavirales	Culex Bunyavirus 1 YN2018																																						131.736		5.48787							683.396
14	Bunyavirales	*Culex quinquefasciatus bunyavirus 1																																															271.452
15	Bunyavirales	Culex phasma-like virus YN2018							626.786																															115.454				2.87247
16	Bunyavirales	Phasi Charoen-like phasivirus YN2018	4135.31	167.634	673.729	300.903	1332.99	3512.56	2030.35	2585.78	2741.2	3768.81	4270.89	2285.82	2631.91		2295.7	2181.06		3453.51	3914.47			487.367
17	Bunyavirales	Zhee Mosquito virus YN2018																																196.179
18	Mononegavirales	*Aedes rhabdovirus 1																					8.2206										20.5574
19	Mononegavirales	Aedes albopictus anphevirus YN2018				105.12																1447.03	605.593	886.55	1076.97	756.611	140.384	577.707	150.212	1136.77	1137.25	1156.21	5462.32
20	Mononegavirales	Aedes anphevirus YN2018	343.67	141.467	199.363	212.873	12.4509											19.4083
21	Mononegavirales	*Armigeres rhabdo-like virus 2																																37.0422
22	Mononegavirales	*Armigeres rhabdo-like virus 1																																168.94
23	Mononegavirales	*Culex rhabdo-like virus 2
24	Mononegavirales	Culex mononega-like virus 2 YN2018																																		13.5939	16.0348												26.0568
25	Mononegavirales	*Culex quinquefasciatus rhabdo-like virus 1																																															1149.44
26	Mononegavirales	San Gabriel mononegavirus YN2018																					54.1016	58.6532		79.036		92.9768	51.1925	14.3306
27	Orthomyxoviridae related	Aedes orthomyxo-like virus 2 YN2018				19.1591																27.9294	32.8579	160.693	77.7732	137.262	58.386	175.555	122.665	326.503	317.333	409.251	50.8497
28	Orthomyxoviridae related	*Armigeres orthomyxo-like virus 1																																437.436
29	Orthomyxoviridae related	Wuhan Mosquito Virus 6 YN2018							48.8601																															179.84	132.624	1659.39	760.777	373.006	574.459	117.843	206.33	434.849	425.903
30	Orthomyxoviridae related	Guadeloupe mosquito quaranja-like virus 1 YN2018	25.0128
31	Orthomyxoviridae related	Usinis virus YN2018								160.451												819.527	370.148	213.218	282.889	498.549	170.22	290.756	213.345		688.598
32	Orthomyxoviridae related	Wuhan Mosquito Virus 4 YN2018																																	279.48	93.0608	210.141	18.5006		132.093	292.867	33.9666	67.4836	32.7877	28.1148	229.541	67.9139	38.8698	204.539
Positive-sense single-stranded RNA viruses
33	Flaviviridae related	Aedes flavivirus YN2018								106.562												47.1687	281.13	190.548		82.2295	159.16	287.358	152.388		166.918
34	Flaviviridae related	Cell fusing agent virus YN2018	106.809																		100.489
35	Flaviviridae related	*Culex hepacivirus 1																																									10.6066
36	Narnaviridae related	Zhejiang mosquito virus 3 YN2018																																						260.836	38.0812	46.1168	116.927	95.1884	61.6418	122.725	61.9538	193.878	426.781
37	Narnaviridae related	Hubei mosquito virus 3 YN2018																																806.01
38	Narnaviridae related	*Mosquito narna-like virus 1																												113.679				64.9244
39	Negevirus related	Aedes albopictus negev-like virus YN2018																					399.306				115.435		108.677				5.87354
40	Negevirus related	*Culex quinquefasciatus negev-like virus 1																																															1132.08
41	Solemoviridae related	*Aedes sobemo-like virus 1																												10.6039
42	Solemoviridae related	Guadeloupe mosquito virus YN2018	1311.56	587.71	737.484	701.041	861.193	1195.62	1202.27	1108.57	1418.66	1582.63	1024.14	730.079	808.398	3012.76	1092.2	1011.09	1626.13	1049.2	1391.18			100.467		7.82942					6.10081
43	Solemoviridae related	Guangzhou sobemo-like virus YN2018								198.744												2124.87	830.783	1304.28	905.769	700.362	1499.98	1069.81	661.655	1022.43	823.456	555.529	5457.03		16.9643
44	Solemoviridae related	Hubei sobemo-like virus 41 YN2018																																4.09795
45	Solemoviridae related	Humaita Tubiacanga virus YN2018	941.308	535.673	473.827	499.534	796.955	640.575	1047.3	594.185	846.11	814.522	630.661	487.484	520.928	1572.04	617.399	528.557	743.046	915.867	896.69			62.0699
46	Solemoviridae related	*Mosquito sobemo-like virus 1																												295.504				271.971
47	Tombusviridae related	*Culex tombus-like virus 1																																								385.232	12.2508	4.25201
48	Tymoviridae related	*Culex quinquefasciatus tymo-like virus 1																																															57.9188
49	Tymoviridae related	Guadeloupe Culex tymo-like virus YN2018																																							2.16799	1.99559		8.90088	13.9257	2.81981		4.57028	2.82624
50	Virgaviridae related	Aedes binegev-like virus 2 YN2018																				37.9673	29.9605	20.8662					12.2193		42.8582	387.452
51	Virgaviridae related	Hubei virga-like virus 2 YN2018							36.5015																																153.88	19.2127		298.557		327.824	161.247
52	Permutotetraviridae related	Sarawak virus YN2018																												2384.4			6825.8
	Wolbachia		35.2373	13.8883	11.7155	60.2719	49.9337	25.0188	143.352	126.662	43.747	25.4993	21.1609	15.3561	17.9493	117.438	12.8304	17.6186	86.203	21.6014	32.332	1212.35	585.231	1144.51	600.898	645.206	1158.72	1637.56	811.009	1804.69	613.406	697.916	1817.97	957.233	1846.23	1346.24	1405.65	820.005	1932.8	2585.76	2218.59	1720.06	2899.5	1855.64	1402.94	1771.41	1397.53	2203.43	1507.47
[truncated: 9 more columns]
